# Supplementary material for: Membrane Attack Complex Mediates Retinal Pigment Epithelium Cell Death in Stargardt Macular Degeneration
Source: Cells. 2022 Nov 2;11(21):3462. doi: 10.3390/cells11213462 (PMC9655712; doi:10.3390/cells11213462)
Supplement: Supplementary file 1 [file cells-11-03462-s001.zip]

Archive with 1 entries (1 files):
- cells-1986684-supplementary.pdf
